# Supplementary material for: Immunogenicity of the 13-Valent Pneumococcal Conjugated Vaccine Followed by the 23-Valent Polysaccharide Vaccine in Chronic Lymphocytic Leukemia
Source: Vaccines (Basel). 2023 Jul 4;11(7):1201. doi: 10.3390/vaccines11071201 (PMC10385862; doi:10.3390/vaccines11071201)
Supplement: Supplementary file 1 [file vaccines-11-01201-s001.zip]

Archive with 1 entries (1 files):
- vaccines-2468144-supplementary.pdf
